# Supplementary material for: Use of Targeted Exome Sequencing for Molecular Diagnosis of Skeletal Disorders
Source: PLoS One. 2015 Sep 18;10(9):e0138314. doi: 10.1371/journal.pone.0138314 (PMC4575211; doi:10.1371/journal.pone.0138314)
Supplement: S1 Table — (XLS) [file pone.0138314.s002.xls]

## Sheet: S1_Table
S1 Table. List of patients and their respective clinical data and medical diagnoses.
Analysis Subgroup*	Preliminary clinical diagnosis	Clinical Data	Molecular analysis
			Definitive Medical Diagnosis after molecular analysis	Gene ID	NM Number	cDNA Level Change	Protein Level Change
1	Wolcott-Rallison syndrome	Short neck, genu valgum, misaligned teeth, short trunk, small feet.	Wolcott-Rallison syndrome	EIF2AK3	NM_004836.5	c.1192C>T	p.(Gln398Ter)
1	Sotos syndrome	Tall stature, macrocephaly, developmental delay.	Weaver syndrome	EZH2	NM_152998.2	c.149T>C	p.(Leu50Ser)
1	Trichorhinophalangeal dysplasia type I	Short stature, sparse, slow-growing hair, high set hairline, wide forehead, low set ears, pear-shaped nose, alae hypoplasia, long, smooth philtrum, thin lips, ogival palate, misplaced teeth, long neck, thumbs brachydactyly, widening of interphalangeal proximal articulation, radial deviation of 2nd and 3rd finrgers, longitudinal nail streaks. High grade myopia bilaterally.	Trichrhinophalangeal syndrome I	TRPS1	NM_014112.4	c.1693C>T	p.(Gln565Ter)
1	Spondylocarpotarsal synostosis	Club feet, growth retardation, vertebral fusions, anteverted nares, synostoses of carpals and tarsals	Spondylocarpotarsal Synostosis	FLNB	NM_001457.3	c.1945C>T	p.(Arg649Ter)
1	Neurofibromatosis-Noonan syndrome	Short stature, bilateral eyelid ptosis, bowing of the radius, multiple cafe-au-lait spots, fibromas of thorax.	Neurofibromatosis-Noonan syndrome	NF1	NM_000267.3	c.625C>T	p.(Gln209Ter)
1	Nail-Patella syndrome	Nail dysplasia, unilateral kidney agenesis, restriction of movement of knees.	Nail-patella syndrome	LMX1B	NM_001174146.1	c.306C>G	p.(Tyr102Ter)
1	Ectrodactyly, ectodermal dysplasia, and cleft lip/palate syndrome-3 (EEC3)	Intelectual disability, short stature, microcephaly, dry skin, sparse and dry hair, tearduct blockage, hypoplasia of nasal alae, cleft lip, conical, hypoplastic teeth, bilateral ectrodactyly of hands and cutaneous syndactyly between 3rd and 4th toes.	Ectrodactyly, Ectodermal Dysplasia, and Cleft Lip/Palate syndrome 3	TP63	NM_001114978.1	c.740A>G	p.(His247Arg)
1	Cleidocranial dysplasia	Apparent macrocephaly, wide, persistent anterior fontanelle, midface hypoplasia, long palpebral fissures, developmental delay, short stature. X-rays show bone age delay, clavicle hypoplasia, pneumatization of paranasal sinus delayes, thoracic and cervical rachischisis, absence of ossification of pubis, narrow ilia, vertical ischia, hypoplastic scapulae.	Cleidocranial dysplasia	RUNX2	NM_001015051.3	c.476G>A	p.(Gly159Asp)
1	Kabuki syndrome	Short stature, facial features consistent with Kabuki syndrome	-	-	-	-	-
1	Hajdu-Cheney	Disproportionate short stature, brachydactyly, bone age delay, distal phalangeal hypoplasia.	-	-	-	-	-
1	Hajdu-Cheney	Disproportionate short stature, brachydactyly, distal phalangeal hypoplasia.	-	-	-	-	-
1	Thanatophoric dysplasia	Frontal bossing, wide anterior fontanel , forehead hemangioma, low nasal bridge, anteverted nares, small and normal-set ears, short neck, bell shaped thorax, upper and lower limb shortening, brachydactyly, single palmar crease, nail hypoplasia of fingers and toes, bilateral coxa vara. X-ray of the limbs show shortening and bowing of all long bones; femur, humerus and radius are "telephone-shaped"…	-	-	-	-	-
1	Turner syndrome and Kabuki syndrome	Short stature, facial features consistent with Kabuki syndrome, 45,X0 karyotype	-	-	-	-	-
1	Craniosynostosis	Scaphocephaly	-	-	-	-	-
1	Kabuki syndrome	Arched eyebrows with thinning of the lateral third; bilateral epicantus, eversion of lower eyelids, straight nasal bridge, short columella, prominent ear, cleft palate, 5th fingers brachydactyly, thrombocytopenia, learning difficulty.	-	-	-	-	-
1	Silver-Russell syndrome	Prenatal-onset short stature, low birth weight, wide and prominent forehead, triangle-shaped face, arched thin eyebrows, bluish scleara, anteverted nares, mild retrognathia, 5th right finger brachydactyly, lower limbs asymmetry.	-	-	-	-	-
1	Hypochondroplasia	Disproportionate short stature, rhizomelia.	-	-	-	-	-
1	Robinow syndrome	Short stature, limb shortening, cardiopathy.	-	-	-	-	-
1	Blount disease	Short stature, rhizomelic and mesomelic shortening of upper and lower limbs, Madelung deformity.	-	-	-	-	-
1	Campomelic dysplasia	Hydropsia, macrocephaly, soft calvarium, short limbs, narrow and short thorax. Undermineralization of the bones, thin calvarium, short humerus, femur and tibia, bowed femur and tibia and thin ribs.	-	-	-	-	-
1	Craniosynostosis	Brachycephaly, frontal bossing, facial asymmetry, low nasal bridge, midface hypoplasia, exophthalmos, widening of thumbs and halluces. Mother shares the same phenotype.	-	-	-	-	-
1	Silver-Russell syndrome	Short stature (proportional, postnatal onset), relative macrocephaly, triangle shaped face, upslanted palpebral fissures, anteverted nares, symmetric limbs, mild 5th finger clinodactyly.	-	-	-	-	-
1	Multiple Exostoses	X-rays show endochondromas of upper and lower limbs. Family history of bone tumors.	-	-	-	-	-
1	Craniosynostosis	Saggital craniosynostosis, microcephaly, hypotonia, frontal bossing, short neck, syndactyly, cardiac defect.	-	-	-	-	-
1	Geleophysic dysplasia	Frontal bossing, high set harline, arched eyebrows, ocular hypertelorism, downslanted palpebral fissures, bilateral ptosis, low nasal bridge, anteverted nares, long, smooth philtrum, mild microretrognathia, short neck, nail hypoplasia of 2nd to 4th toes and 5th finger bilaterally.	-	-	-	-	-
1	Mucopolysaccharidosis	Short stature, rough facies, brachydactyly, mild intellectual delay, joint stiffness	-	-	-	-	-
1	Spondyloepiphyseal dyplasia congenita (SEDC)	Short stature with short trunk, platyspondyly, scoliosis, visual impairment	-	-	-	-	-
1	Craniosynostosis and Polydactyly	Parental consanguinity, scaphocephaly, low set ears, articulated postaxial polydactyly of hands and feet.	-	-	-	-	-
1	Frontonasal dysplasia	Nasal meningoencephalocele, hypertelorism, broad nasal root.	-	-	-	-	-
1	Microcephalic osteodysplastic primordial dwarfism type II (MOPDII)	Short stature, brachydactyly, short limbs, irregular trabeculae, prominent nose, microcephaly, scoliosis, metaphyseal enlargement.	-	-	-	-	-
1	Trichorhinophalangeal syndrome	Prenatal-onset short stature, frontal bossing, bitemporal narrowing, highset hairline, sparse hair, high nasal bridge, hypoplasia of nasal alae, long and smooth philtrum, thick lips, crowded teeth, high palate, small ears, hypoplasia of descending part of helix, absence of superior crus of antihelix. Hyperconcave fingernails, halux shortening, proximal implantation of 4th and 5th fingers. X-ray s…	-	-	-	-	-
1	Oculodentodigital dysplasia	Intelectual disability, short stature, low-set ears, hypoplastic alae nose, high nasal root and bridge, slight micrognathia, obesity, bilateral keratoconus	-	-	-	-	-
1	Silver-Russell syndrome	Proportionate short stature, postnatal macrocephaly, thoracic rachischisis	-	-	-	-	-
1	Cleft palate and arthrogryposis	Cleft palate and arthrogryposis	-	-	-	-	-
1	Cleft palate and arthrogryposis	Cleft palate and arthrogryposis	-	-	-	-	-
1	Craniosynostosis	Plagiocephaly, wide anterior fontanelle, frontal hemangioma, midface hypoplasia, lowset ears, nasal alae hypoplasia, wide hallux.	-	-	-	-	-
2	Osteodysplasia	Apparent macrocephaly, narrow thorax, metaphyseal widening, ovoid vertebral bodies, short horizontal ribs.	Spondyloepiphyseal Dysplasia, Congenital type	COL2A1	NM_001844.4	c.3301G>A	p.(Gly1101Arg)
2	Osteodysplasia	Macrocrania, frontal bossing, low nasal bridge, short neck, normal set ears, rhizomelic shortening of upper and lower limbs. Mother, grandmother and brother also have short stature.	Hypochondroplasia	FGFR3	NM_001163213.1	c.1626C>G	p.(Asn542Lys)
2	Osteodysplasia	Short stature, small hands and fingers. Mother shares the same phenotype.	Geleophysic dysplasia 2	FBN1	NM_000138	c.5284G>A	p.(Gly1762Ser)
2	Osteodysplasia	Cleft palate, syndactyly of hands and feet, hydrocephaly, absence of corpus callosum, interatrial communication.	Apert syndrome	FGFR2	NM_022970.3	c.755C>G	p.(Ser252Trp)
2	Duplication of thumb	Duplication of thumb	-	-	-	-	-
2	Cleft lip/palate	Cleft lip and palate	-	-	-	-	-
2	Osteodysplasia	Short stature, macrocrania, hypoplasia of phalanges (3rd digit), mesomelia.	-	-	-	-	-
2	Osteodysplasia	Scoliosis, campodactyly, short fingers, short neck, club foot.	-	-	-	-	-
2	Osteodysplasia	Cleft palate, bilateral forearm shortening, bilateral absence of thumbs, duodenal atresia, cardiopathy, imperforate anus. X-ray shows bilateral absence of radius.	-	-	-	-	-
2	Osteodysplasia	Agenesis of right superior limb	-	-	-	-	-
2	Polydactyly	Bilateral postaxial polydactyly. Family history: postaxial polydactyly on the paternal side.	-	-	-	-	-
2	Polydactyly	Bilateral pre-axial polydactyly	-	-	-	-	-
2	Osteodysplasia	Dysplastic left ear, right hemifacial microsomia, lower limbs asymmetry.	-	-	-	-	-
2	Bilateral shortening of 3rd and 4th metatarsals	Widening of distal phalanges of thumbs, shortening and clinodactyly of 5th fingers, transition palmar creases, shortening of 3rd to 5th metatarsals, articular restriction of humerus and radius, learning difficulty.	-	-	-	-	-
2	Osteodysplasia	Ocular hypertelorism, distal phalangeal hypoplasia of all fingers; nail hypoplasia of 1st, 2nd and 3rd fingers and nail agenesia of 4th and 5th fingers bilaterally. Widening of hallux and nail hypoplasia of all toes.	-	-	-	-	-
2	Oligosyndactyly and ectrodactyly	Microcephaly, low set ears, upslanted palpebral fissures, long, smooth nasolabial philtrum, low set ears, normal right hands, absence of 3rd ray and proximally placed thumb of left hand. Right foot: tapered 2nd toe, total cutaneous syndactyly of 3rd and 4th toes; increased distance between 2nd and 3rd and 4th and 5th toes. Left foot: absence of 2nd and 3rd rays, proximally placed and left deviate…	-	-	-	-	-
2	Polydactyly	Bilateral postaxial polydactyly of right hand and feet, umbilical hernia, cardiopathy (pulmonar atresia, interventricular communication, persistence of ductus arteriosis).	-	-	-	-	-
2	Facial cleft	Bilateral facial cleft	-	-	-	-	-
2	Osteodysplasia	Agenesis of 3rd, 4th and 5th distal phalanges of the right hand.	-	-	-	-	-
2	Cleft lip/palate	Bilateral cleft lip, cleft palate, arched eyebrows, bilateral epicanthal folds.	-	-	-	-	-
3	Goldenhar syndrome	Cutaneous tags in mandibular region, dismorphism, left hemifacial microsomia, micrognathia, sandal gap, lumbar-thoracic scoliosis, nail hypoplasia, cutaneous syndactyly (toes)	Townes-Brock syndrome	SALL1	NM_002968.2	c.949C>T	p.(Pro317Ser)
3	Fibular aplasia, tibial campomelia, and oligosyndactyly (FATCO) syndrome	High arched palate, cutaneous syndactyly, clinodactyly, olidactyly (toes), absent right fibula, hypoplastic left fibula and tibial campomelia.	-	-	-	-	-
3	Goldenhar syndrome	Cleft lip/palate, absence of left pinna, right side microtia, assymetric facies, pointed chinleft pre-axial polydactyly	-	-	-	-	-
3	FATCO syndrome	Genu valgus, oligodactyly of 4th and 5th toes and corresponding metatarsals, bilateral fibular aplasia, campomelia of tibias.	-	-	-	-	-
3	Marden-Walker syndrome	Congenital club foot, hydrocephaly.	-	-	-	-	-
3	FATCO syndrome	Aplasia of right 4th & 5th toes, bilateral clinodactyly of 5th fingers, right fibular aplasia, tibial campomelia.	-	-	-	-	-
3	Goldenhar syndrome	Learning difficulties, right microtia, cleft palate, left pre-auricular tags, facial assymetry	-	-	-	-	-
3	Goldenhar syndrome	Cleft palate, microtia, pre-auricular tags, convulsions	-	-	-	-	-
3	Similar to Catel-Manzke syndrome	Short stature, brachydactyly of fingers and toes, bilateral delta phalanx of second fingers, clinodactyly, rib fusions, thoracic kyphosis, lumbar hyperlordosis, hallus valgus.	-	-	-	-	-
3	Goldenhar syndrome	Bilateral absence of pinnae, pre-auricular tags, facial assymetry, left tympanic hypoplasia	-	-	-	-	-
3	Goldenhar syndrome	Facial assymetry, hypoplasia of left ear, pre-auricular tags	-	-	-	-	-
NA	No Clinical Manifestations	Normal	NA	NA	NA	NA	NA
NA	No Clinical Manifestations	Normal	NA	NA	NA	NA	NA
